# Supplementary material for: Transcriptome analysis based on a combination of sequencing platforms provides insights into leaf pigmentation in Acer rubrum
Source: BMC Plant Biol. 2019 Jun 6;19:240. doi: 10.1186/s12870-019-1850-7 (PMC6555730; doi:10.1186/s12870-019-1850-7)
Supplement: Supplementary file 2 — Table S1. Gradient elution conditions. (XLSX 9 kb) [file 12870_2019_1850_MOESM2_ESM.xlsx]

## Sheet: Sheet1
Table S1 Gradient elution table
Time, min	Flow rate,mL/min	Phase A	Phase B
0	0.8	92	8
2	0.8	88	12
5	0.8	82	18
10	0.8	80	20
12	0.8	75	25
15	0.8	70	30
18	0.8	55	45
20	0.8	20	80
22	0.8	92	8
30	0.8	92	8
