# Supplementary material for: Transcriptome analysis based on a combination of sequencing platforms provides insights into leaf pigmentation in Acer rubrum
Source: BMC Plant Biol. 2019 Jun 6;19:240. doi: 10.1186/s12870-019-1850-7 (PMC6555730; doi:10.1186/s12870-019-1850-7)
Supplement: Supplementary file 3 — Table S2. Most enriched pathway terms of Differentially Expressed Genes (DEGs). GL, green leaves; RL, red leaves; YL, yellow leaves. (XLSX 13 kb) [file 12870_2019_1850_MOESM3_ESM.xlsx]

## Sheet: RLvsGL.DEG_enriched_KEGG_pathwa
Table S2 The most enriched pathway terms
sample name	pathway_term	rich_factor	gene_number
RL vs GL	Ribosome	0.648526	286
	Porphyrin and chlorophyll metabolism	0.621762	120
	Flavonoid biosynthesis	0.745098	76
	Photosynthesis - antenna proteins	0.763158	58
	Arginine and proline metabolism	0.453581	171
	Cysteine and methionine metabolism	0.426667	224
	Phenylalanine metabolism	0.497835	115
	Arginine biosynthesis	0.530864	86
	Glycine, serine and threonine metabolism	0.455128	142
	Glyoxylate and dicarboxylate metabolism	0.401961	246
	Ascorbate and aldarate metabolism	0.452555	124
	Ubiquinone and other terpenoid-quinone biosynthesis	0.483516	88
	Pentose phosphate pathway	0.419444	151
	Phenylalanine, tyrosine and tryptophan biosynthesis	0.467742	87
	Plant-pathogen interaction	0.386555	230
	Carbon fixation in photosynthetic organisms	0.386172	229
	Glutathione metabolism	0.407216	158
	Phenylpropanoid biosynthesis	0.448598	96
	Cyanoamino acid metabolism	0.531915	50
	Pantothenate and CoA biosynthesis	0.488722	65
YL vs GL	Ribosome	0.730159	322
	Porphyrin and chlorophyll metabolism	0.704663	136
	Plant-pathogen interaction	0.529412	315
	Regulation of autophagy	0.578397	166
	Lysine biosynthesis	0.826923	43
	Glycerolipid metabolism	0.534615	278
	Pentose and glucuronate interconversions	0.585938	150
	Pentose phosphate pathway	0.558333	201
	Glutathione metabolism	0.551546	214
	Valine, leucine and isoleucine biosynthesis	0.672727	74
	Terpenoid backbone biosynthesis	0.61875	99
	Pantothenate and CoA biosynthesis	0.631579	84
	Fructose and mannose metabolism	0.555921	169
	Arginine and proline metabolism	0.541114	204
	Glycolysis / Gluconeogenesis	0.502013	374
	Arginine biosynthesis	0.598765	97
	Cyanoamino acid metabolism	0.648936	61
	Photosynthesis - antenna proteins	0.671053	51
	Phenylalanine, tyrosine and tryptophan biosynthesis	0.569892	106
	Monobactam biosynthesis	0.833333	25
RL vs YL	Flavonoid biosynthesis	0.715686	73
	Phenylpropanoid biosynthesis	0.504673	108
	Glycerolipid metabolism	0.388462	202
	Regulation of autophagy	0.41115	118
	Ribosome	0.371882	164
	Starch and sucrose metabolism	0.322019	370
	Phenylalanine, tyrosine and tryptophan biosynthesis	0.419355	78
	Glycosaminoglycan degradation	0.69697	23
	N-Glycan biosynthesis	0.412088	75
	Fructose and mannose metabolism	0.371711	113
	Terpenoid backbone biosynthesis	0.41875	67
	Fatty acid elongation	0.609756	25
	Porphyrin and chlorophyll metabolism	0.398964	77
	Propanoate metabolism	0.385281	89
	Fatty acid biosynthesis	0.378486	95
	Steroid biosynthesis	0.433333	52
	Glycolysis / Gluconeogenesis	0.322148	240
	Stilbenoid, diarylheptanoid and gingerol biosynthesis	0.571429	24
	Arginine and proline metabolism	0.344828	130
	Lysine biosynthesis	0.519231	27
