# Supplementary material for: Transcriptome analysis based on a combination of sequencing platforms provides insights into leaf pigmentation in Acer rubrum
Source: BMC Plant Biol. 2019 Jun 6;19:240. doi: 10.1186/s12870-019-1850-7 (PMC6555730; doi:10.1186/s12870-019-1850-7)
Supplement: Supplementary file 4 — Table S3. Candidate unigenes involved in anthocyanin biosynthesis. GL, green leaves; RL, red leaves; YL, yellow leaves. (XLSX 13 kb) [file 12870_2019_1850_MOESM4_ESM.xlsx]

## Sheet: 花青素总图所需
Table S3 Candidate unigenes involved in anthocyanin biosynthesis
Name	Gene_id	GL	RL	YL
ArCHS1	i1_HQ_AR_c3817/f3p4/1531	32.05	28.3867	2.51
ArCHS2	i1_LQ_AR_c9084/f1p4/1714	10.0933	5.86333	0.353333
ArCHS3	i1_HQ_AR_c48526/f41p5/1549	30.3933	1378.83	281.1
ArCHS4	i0_LQ_AR_c3940/f1p0/967	0.08	1.16	0.3
ArCHS5	i1_LQ_AR_c14930/f1p5/1012	0.0366667	1.59333	0.276667
ArCHS6	i1_LQ_AR_c20165/f1p4/1635	87.5	102.967	6.52667
ArCHS7	i1_LQ_AR_c3692/f1p4/1516	9.58667	7.69333	1.00333
ArCHS8	i1_LQ_AR_c7121/f1p5/1921	13.9033	319.007	75.47
ArCHS9	i2_LQ_AR_c5510/f1p0/2376	0.246667	10.0833	2.23333
ArCHS10	i2_LQ_AR_c13312/f1p0/2170	2.12667	120.58	23.8867
ArCHI1	i0_HQ_AR_c7416/f3p1/946	32.1367	120.523	19.2467
ArCHI2	i0_LQ_AR_c50432/f1p0/502	40.3733	10.7	0
ArCHI3	i1_LQ_AR_c5194/f1p21/1533	20.4567	17.0267	63.6233
ArCHI4	i3_LQ_AR_c6518/f1p0/3617	0.386667	1.45667	0.19
ArCHI5	i3_LQ_AR_c25406/f1p6/3494	3.38333	9.65	1.62
ArF3H1	i1_HQ_AR_c35284/f2p4/1380	8.73333	150.083	11.7867
ArF3H2	i0_LQ_AR_c43323/f1p0/943	0.113333	2.63667	0.39
ArF3H3	i1_LQ_AR_c32681/f1p3/1394	0.726667	22.68	1.35667
ArF3H4	i1_LQ_AR_c33015/f1p3/1469	0.43	9.00333	0.693333
ArF3H5	i1_HQ_AR_c48470/f63p4/1383	11.3933	276.98	20.44
ArF3H6	i1_HQ_AR_c51640/f3p4/1116	4.49333	96.06	6.5
ArF3H7	i1_LQ_AR_c28110/f1p5/1488	9.92333	120.563	13.3933
ArF3H8	i2_LQ_AR_c20120/f1p7/2246	0.723333	19.4967	1.33
ArF3H9	i2_LQ_AR_c26426/f1p0/2535	0.13	3.33667	0.24
ArF3H10	i1_LQ_AR_c46360/f1p5/1456	11.9333	153.547	15.9233
ArF3'H1	i1_HQ_AR_c6354/f2p4/1941	89.1367	342.637	70.24
ArF3'H2	i1_HQ_AR_c32063/f4p4/1869	32.8533	173.92	37.0833
ArF3'H3	i3_HQ_AR_c31472/f2p0/3071	0.586667	3.83	0.79
ArF3'H4	i1_LQ_AR_c47378/f1p4/1020	2.44333	24.1467	2.7
ArF3'H5	i2_LQ_AR_c16910/f1p0/2100	1.27333	4.44667	0.943333
ArF3'H6	i2_LQ_AR_c14341/f1p19/2329	7.90333	39.6467	6.75333
ArF3'H7	i2_LQ_AR_c3399/f1p0/2811	0.223333	2.23333	0.26
ArF3'H8	i2_LQ_AR_c22341/f1p0/2729	1.68	7.74333	1.44667
ArF3'H9	i3_LQ_AR_c36855/f1p1/3520	20.1167	93.2067	20.5733
ArF3'H10	i3_LQ_AR_c20662/f1p0/3698	1.62667	9.04	1.85333
ArDFR1	i1_HQ_AR_c3997/f2p0/1462	23.7167	517.18	74.79
ArDFR2	i1_LQ_AR_c26089/f1p0/1243	2.3	9.19333	1.16333
ArDFR3	i1_LQ_AR_c8156/f1p0/1545	2.66	59.4133	6.07333
ArDFR4	i1_LQ_AR_c55627/f1p0/1401	6.97667	106.293	13.39
ArANS1	i1_LQ_AR_c8656/f1p6/1475	2.93	217.537	17.4767
ArUFGT1	i1_HQ_AR_c18063/f3p0/1555	1.05	27.0867	15.2867
ArUFGT2	i1_LQ_AR_c18512/f1p0/1438	45.5033	3.40333	1.28333
ArUFGT3	i1_LQ_AR_c3377/f1p0/1790	2.20667	29.51	32.1867
ArUFGT4	i1_LQ_AR_c34992/f1p0/1500	1.53	43.19	29.37
ArUFGT5	i1_LQ_AR_c24554/f1p0/1676	0.276667	1.62	1.15333
ArUFGT6	i1_LQ_AR_c47105/f1p0/1062	0.0333333	1.37667	0.486667
