# Supplementary material for: Transcriptome analysis based on a combination of sequencing platforms provides insights into leaf pigmentation in Acer rubrum
Source: BMC Plant Biol. 2019 Jun 6;19:240. doi: 10.1186/s12870-019-1850-7 (PMC6555730; doi:10.1186/s12870-019-1850-7)
Supplement: Supplementary file 5 — Table S4. Candidate unigenes involved in chlorophyll metabolism. GL, green leaves; RL, red leaves; YL, yellow leaves. (XLSX 12 kb) [file 12870_2019_1850_MOESM5_ESM.xlsx]

## Sheet: Sheet1
Table S4 Candidate unigenes involved in carotenoid metabolism
Name	Gene_id	GL	RL	YL
ArPSY1	i1_HQ_AR_c31641/f8p3/1696	101.597	73.5367	89.5867
ArPSY2	i1_LQ_AR_c35145/f1p3/1845	42.1433	31.1833	46.81
ArPSY3	i1_LQ_AR_c33874/f1p3/1763	31.58	23.5333	38.58
ArPSY4	i1_LQ_AR_c25933/f1p3/1811	15.1167	13.2633	16.82
ArPSY5	i1_LQ_AR_c21998/f1p3/1743	36.5867	19.02	18.3667
ArPSY6	i1_LQ_AR_c20588/f1p1/1565	3.54667	1.47667	2.00667
ArPSY7	i1_LQ_AR_c37324/f1p3/1775	11.8333	8.69	13.48
ArPSY8	i1_LQ_AR_c55772/f1p3/1766	23.5733	18.5033	25.71
ArPDS1	i2_HQ_AR_c15564/f2p2/2104	84.4667	91.8233	99.3933
ArPDS2	i1_LQ_AR_c43078/f1p0/1579	36.4467	47.2367	48.09
ArPDS3	i1_LQ_AR_c46367/f1p0/1036	22.3133	25.6167	24.39
ArZISO1	i1_LQ_AR_c31604/f6p0/1245	44.6233	30.4633	17.4067
ArZDS1	i2_HQ_AR_c29608/f3p0/2058	48.5333	34.8233	25.4167
ArZDS2	i1_LQ_AR_c24504/f1p0/1993	18.7033	12.7633	8.67667
ArZDS3	i1_LQ_AR_c11759/f1p0/1802	9.82	6.13667	3.72667
ArZDS4	i1_LQ_AR_c41274/f1p0/2023	15.2333	10.4067	7.39
ArZDS5	i1_LQ_AR_c39008/f1p0/1509	8.80333	5.31333	4.08
ArcrtISO1	i2_LQ_AR_c23812/f1p0/2529	5.49	2.67667	1.19333
ArcrtISO2	i2_LQ_AR_c26264/f1p0/2471	16.31	7.27	3.65333
ArcrtISO3	i3_LQ_AR_c35290/f1p0/3540	8.88	4.57	2.65667
ArcrtISO4	i3_LQ_AR_c19340/f1p0/3731	17.04	7.04333	3.62
ArcrtISO5	i3_LQ_AR_c26903/f1p0/3687	1.95	0.743333	0.38
ArlcyE1	i2_LQ_AR_c8415/f1p0/2386	16.22	2.58667	1.64
ArlcyE2	i3_LQ_AR_c6207/f1p0/3825	4.12667	0.653333	0.503333
ArlcyE3	i2_LQ_AR_c25781/f1p7/2634	2.02	0.206667	0.113333
ArlcyE4	i3_LQ_AR_c7778/f1p0/3740	1.06	0.116667	0.0733333
ArlcyB1	i1_LQ_AR_c7955/f1p1/1890	14.0767	9.86333	5.36667
ArlcyB2	i1_LQ_AR_c39822/f1p1/1979	38.5167	27.11	17.1767
ArlcyB3	i1_LQ_AR_c43879/f1p1/1745	4.62333	3.01333	2.15333
ArLUT5-1	i1_HQ_AR_c24256/f3p1/1602	31.6433	16.3033	12
ArLUT5-2	i2_LQ_AR_c31032/f1p0/2008	13.1967	10.0733	7.00667
ArLUT5-3	i2_LQ_AR_c16760/f1p0/2058	13.61	11.6833	6.32667
ArLUT5-4	i2_LQ_AR_c28567/f1p0/2022	13.6167	8.52667	4.85667
ArLUT1-1	i1_LQ_AR_c5050/f1p1/1830	8.82	1.94333	1.43667
ArLUT1-2	i3_LQ_AR_c24377/f1p16/3836	2.93333	0.51	0.596667
ArcrtZ1	i1_HQ_AR_c53948/f14p8/1242	91.4367	397.613	634.923
ArcrtZ2	i1_LQ_AR_c9263/f1p8/1440	6.35667	58.5033	88.4267
ArcrtZ3	i0_LQ_AR_c32762/f1p0/824	2.47333	9.11333	23.25
ArcrtZ4	i1_LQ_AR_c24246/f1p7/1283	0.493333	3.13667	5.05
ArcrtZ5	i1_LQ_AR_c4504/f1p6/1621	0.406667	2.30333	3.31333
ArcrtZ6	i1_LQ_AR_c35405/f1p7/1299	3.03	13.1967	18.0833
ArcrtZ7	i1_LQ_AR_c11509/f1p7/1222	6.97333	38.43	64.9267
ArcrtZ8	i1_LQ_AR_c35704/f1p8/1182	0.933333	7.36333	8.93333
ArcrtZ9	i1_LQ_AR_c5243/f1p7/1378	15.46	81.8567	146.437
ArcrtZ10	i1_LQ_AR_c10319/f1p7/1200	4.17333	16.8733	25.8633
ArcrtZ11	i1_LQ_AR_c10327/f1p6/1766	6.11333	23.9867	26.7067
ArcrtZ12	i0_LQ_AR_c1834/f1p1/939	5.99333	30.64	62.8633
ArcrtZ13	i1_LQ_AR_c25221/f1p8/1983	1.48	7.43	11.5567
ArcrtZ14	i1_LQ_AR_c42564/f1p0/1293	8.71333	12.1333	10.7133
ArZEP1	i2_HQ_AR_c29202/f17p0/2487	126.657	135.347	78.1833
ArZEP2	i1_LQ_AR_c8174/f1p1/2003	6.56333	9.17667	4.69333
ArZEP3	i1_LQ_AR_c34268/f1p0/1527	0.586667	0.87	1.32333
ArZEP4	i1_LQ_AR_c13462/f1p1/1648	6.04	7.34333	3.43333
ArZEP5	i1_LQ_AR_c6893/f1p1/1510	16.89	24.7433	11.8567
ArZEP6	i2_LQ_AR_c10879/f1p0/2736	5.73667	7.19333	4.60333
ArZEP7	i2_LQ_AR_c23872/f1p0/2390	4.50333	6.99	3.01
ArZEP8	i2_LQ_AR_c7027/f1p0/2420	90.2467	100.14	62.7033
ArZEP9	i2_LQ_AR_c24170/f1p0/2216	3.56333	2.85333	1.43667
ArZEP10	i2_LQ_AR_c26854/f1p0/2356	2.05667	3.08	1.57667
ArZEP11	i2_LQ_AR_c29790/f2p0/2292	12.48	14.7133	11.7333
ArZEP12	i2_LQ_AR_c10396/f1p0/2685	55.8367	68.76	37.49
ArZEP13	i2_LQ_AR_c23399/f1p0/2534	3.16667	3.91333	1.99
ArZEP14	i3_LQ_AR_c9735/f1p2/3478	17.8533	24.85	14.2
ArZEP15	i4_LQ_AR_c23872/f1p0/4124	2.52	0.496667	0.273333
ArZEP16	i4_LQ_AR_c20979/f1p0/4633	2.78667	0.576667	0.163333
ArZEP17	i6_LQ_AR_c3581/f1p0/6148	1.13	1.22333	3.47667
ArVDE1	i1_HQ_AR_c3620/f2p0/1616	20.01	2.10333	1.73333
ArVDE2	i1_LQ_AR_c37768/f1p0/1603	22.2067	2.30667	2.17333
ArVDE3	i1_LQ_AR_c41307/f1p0/1830	4.79	0.576667	0.33
